# Supplementary material for: Evaluating ADHD Assessment for Dogs: A Replication Study
Source: Animals (Basel). 2022 Mar 22;12(7):807. doi: 10.3390/ani12070807 (PMC8997028; doi:10.3390/ani12070807)
Supplement: Supplementary file 1 [file animals-12-00807-s001.zip]

Archive with 1 entries (1 files):
- animals-1590241-supplementary.pdf
